# Supplementary material for: Correlation of Plasmatic Amyloid Beta Peptides (Aβ-40, Aβ-42) with Myocardial Injury and Inflammatory Biomarkers in Acute Coronary Syndrome
Source: J Clin Med. 2024 Feb 16;13(4):1117. doi: 10.3390/jcm13041117 (PMC10889335; doi:10.3390/jcm13041117)
Supplement: Supplementary file 1 [file jcm-13-01117-s001.zip]

Archive with 1 entries (1 files):
- jcm-2845056-supplementary.pdf
